# Supplementary material for: Research Methods for the Analysis of Visual Emotion Cues in Animals: A Workshop Report
Source: Animals (Basel). 2025 Oct 29;15(21):3142. doi: 10.3390/ani15213142 (PMC12609227; doi:10.3390/ani15213142)
Supplement: Supplementary file 1 [file animals-15-03142-s001.zip]

Archive with 1 entries (1 files):
- animals-3932666-supplementary.pdf
